# Supplementary material for: Ribes fasciculatum Ameliorates High-Fat-Diet-Induced Obesity by Elevating Peripheral Thermogenic Signaling
Source: Molecules. 2022 Mar 2;27(5):1649. doi: 10.3390/molecules27051649 (PMC8911937; doi:10.3390/molecules27051649)
Supplement: Supplementary file 1 [file molecules-27-01649-s001.zip]

Archive with 1 entries (1 files):
- molecules-1570985-supplementary.pdf
